# Supplementary material for: Targeted proteomics using stable isotope labeled protein fragments enables precise and robust determination of total apolipoprotein(a) in human plasma
Source: PLoS One. 2023 Feb 15;18(2):e0281772. doi: 10.1371/journal.pone.0281772 (PMC9931122; doi:10.1371/journal.pone.0281772)
Supplement: S1 Table — (XLSX) [file pone.0281772.s001.xlsx]

## Sheet: export_2021-05-04 16-29-06
Supplementary Table 1 - Sequence of SIS PrEST mapping to apo(a).
HPRR ID	Sequence (aa)	Gene
HPRR5000605	SSYKVILGAHQEVNLESHVQEIEVSRLFLEPTQADIALLKLSRPAVITDKVMPACLPSPDYMVTARTECYITGWGETQGTFGTGLLKEAQLLVIENEVCNHYKYICAEHLARGTDSCQGDSGGPLVCFEKDKYILQG	LPA
HPRR2190035	TTDPSVRWEYCNLTRCSDAEWTAFVPPNVILAPSLEAFFEQALTEETPGVQDCYYHYGQSYRGTYSTTVTGRTC	LPA
