# Supplementary material for: Targeted proteomics using stable isotope labeled protein fragments enables precise and robust determination of total apolipoprotein(a) in human plasma
Source: PLoS One. 2023 Feb 15;18(2):e0281772. doi: 10.1371/journal.pone.0281772 (PMC9931122; doi:10.1371/journal.pone.0281772)
Supplement: S2 Table — (XLSX) [file pone.0281772.s002.xlsx]

## Sheet: Sheet1
Supplementary Table 2 - LC gradient used for analysis on Agilent 6490.
Time (min)	Flowrate (mL/min)	%B
0	0.4	2.7
8	0.4	15
12	0.4	25
15	0.4	38
15.1	0.4	80
17	0.4	80
17.1	0.4	2.7
21	0.4	2.7
