# Supplementary material for: Targeted proteomics using stable isotope labeled protein fragments enables precise and robust determination of total apolipoprotein(a) in human plasma
Source: PLoS One. 2023 Feb 15;18(2):e0281772. doi: 10.1371/journal.pone.0281772 (PMC9931122; doi:10.1371/journal.pone.0281772)
Supplement: S3 Table — (XLSX) [file pone.0281772.s003.xlsx]

## Sheet: Sheet1
Supplementary Table 3 - LC gradient used for analysis of 90 plasma samples.
Time (min)	Flowrate (µl/min)	%B
0	3	1
0.75	3	1
30	3	30
30.1	3	95
30.5	3	95
31	3	1
31.5	3	95
32	3	95
32.5	3	1
33	3	95
33.5	3	95
33.6	3	1
