# Supplementary material for: Targeted proteomics using stable isotope labeled protein fragments enables precise and robust determination of total apolipoprotein(a) in human plasma
Source: PLoS One. 2023 Feb 15;18(2):e0281772. doi: 10.1371/journal.pone.0281772 (PMC9931122; doi:10.1371/journal.pone.0281772)
Supplement: S4 Table — (XLSX) [file pone.0281772.s004.xlsx]

## Sheet: supplementary_table-4
Supplementary Table 4 - Transitions monitored for analysis of 90 plasma samples.
Compound	Retention Time (min)	RT Window (min)	Precursor (m/z)	Product (m/z)	Collision Energy (V)	Min Dwell Time (ms)
GNTEGLQK(+2)	2.7	5	423.719	137.063	22.9	0.866
GNTEGLQK(+2)	2.7	5	423.719	338.187	21.9	0.866
GNTEGLQK(+2)	2.7	5	423.719	445.277	22.9	0.866
GNTEGLQK(+2)	2.7	5	423.719	574.32	21.9	0.866
GNTEGLQK(+2)	2.7	5	423.719	675.367	20.9	0.866
GNTEGLQK (heavy)(+2)	2.7	5	427.726	137.063	22.9	0.866
GNTEGLQK (heavy)(+2)	2.7	5	427.726	342.194	21.9	0.866
GNTEGLQK (heavy)(+2)	2.7	5	427.726	453.291	22.9	0.866
GNTEGLQK (heavy)(+2)	2.7	5	427.726	582.334	21.9	0.866
GNTEGLQK (heavy)(+2)	2.7	5	427.726	683.381	20.9	0.866
QSELSAK(+2)	2.73	5	381.703	305.182	20.2	0.866
QSELSAK(+2)	2.73	5	381.703	345.14	19.2	0.866
QSELSAK(+2)	2.73	5	381.703	418.266	20.2	0.866
QSELSAK(+2)	2.73	5	381.703	547.309	19.2	0.866
QSELSAK(+2)	2.73	5	381.703	634.341	20.2	0.866
QSELSAK (heavy)(+2)	2.73	5	385.71	313.196	20.2	0.866
QSELSAK (heavy)(+2)	2.73	5	385.71	345.14	19.2	0.866
QSELSAK (heavy)(+2)	2.73	5	385.71	426.28	20.2	0.866
QSELSAK (heavy)(+2)	2.73	5	385.71	555.323	19.2	0.866
QSELSAK (heavy)(+2)	2.73	5	385.71	642.355	20.2	0.866
LAEYHAK(+2)	3.07	5	416.221	157.589	21.4	0.866
LAEYHAK(+2)	3.07	5	416.221	324.161	22.4	0.866
LAEYHAK(+2)	3.07	5	416.221	355.209	22.4	0.866
LAEYHAK(+2)	3.07	5	416.221	518.272	22.4	0.866
LAEYHAK(+2)	3.07	5	416.221	647.315	22.4	0.866
LAEYHAK (heavy)(+2)	3.07	5	420.228	157.589	21.4	0.866
LAEYHAK (heavy)(+2)	3.07	5	420.228	328.168	22.4	0.866
LAEYHAK (heavy)(+2)	3.07	5	420.228	363.223	22.4	0.866
LAEYHAK (heavy)(+2)	3.07	5	420.228	526.286	22.4	0.866
LAEYHAK (heavy)(+2)	3.07	5	420.228	655.329	22.4	0.866
AHVDALR(+2)	3.41	5	391.219	308.172	20.8	0.866
AHVDALR(+2)	3.41	5	391.219	359.24	20.8	0.866
AHVDALR(+2)	3.41	5	391.219	474.267	20.8	0.866
AHVDALR(+2)	3.41	5	391.219	494.236	21.1	0.866
AHVDALR(+2)	3.41	5	391.219	573.335	20.8	0.866
AHVDALR (heavy)(+2)	3.41	5	396.223	308.172	20.8	0.866
AHVDALR (heavy)(+2)	3.41	5	396.223	369.248	20.8	0.866
AHVDALR (heavy)(+2)	3.41	5	396.223	484.275	20.8	0.866
AHVDALR (heavy)(+2)	3.41	5	396.223	494.236	21.1	0.866
AHVDALR (heavy)(+2)	3.41	5	396.223	583.344	20.8	0.866
MEEMGSR(+2)	3.62	5	420.172	354.653	20.7	0.866
MEEMGSR(+2)	3.62	5	420.172	390.133	21.7	0.866
MEEMGSR(+2)	3.62	5	420.172	450.213	22.7	0.866
MEEMGSR(+2)	3.62	5	420.172	579.256	22.7	0.866
MEEMGSR(+2)	3.62	5	420.172	708.298	22.7	0.866
MEEMGSR (heavy)(+2)	3.62	5	425.177	359.657	20.7	0.866
MEEMGSR (heavy)(+2)	3.62	5	425.177	390.133	21.7	0.866
MEEMGSR (heavy)(+2)	3.62	5	425.177	460.221	22.7	0.866
MEEMGSR (heavy)(+2)	3.62	5	425.177	589.264	22.7	0.866
MEEMGSR (heavy)(+2)	3.62	5	425.177	718.306	22.7	0.866
SQTPAEDTVK (heavy)(+2)	3.81	5	542.274	216.098	33.2	0.866
SQTPAEDTVK (heavy)(+2)	3.81	5	542.274	317.146	26.2	0.866
SQTPAEDTVK (heavy)(+2)	3.81	5	542.274	767.403	27.2	0.866
SGSGLVGR(+2)	3.85	5	366.703	232.093	19.2	0.866
SGSGLVGR(+2)	3.85	5	366.703	294.677	18.2	0.866
SGSGLVGR(+2)	3.85	5	366.703	331.209	19.2	0.866
SGSGLVGR(+2)	3.85	5	366.703	402.198	17.2	0.866
SGSGLVGR(+2)	3.85	5	366.703	588.346	19.2	0.866
SGSGLVGR (heavy)(+2)	3.85	5	371.707	232.093	19.2	0.866
SGSGLVGR (heavy)(+2)	3.85	5	371.707	299.681	18.2	0.866
SGSGLVGR (heavy)(+2)	3.85	5	371.707	341.217	19.2	0.866
SGSGLVGR (heavy)(+2)	3.85	5	371.707	402.198	17.2	0.866
SGSGLVGR (heavy)(+2)	3.85	5	371.707	598.355	19.2	0.866
EQVAEVR(+2)	3.86	5	415.721	287.171	18.4	0.866
EQVAEVR(+2)	3.86	5	415.721	357.177	18.4	0.866
EQVAEVR(+2)	3.86	5	415.721	403.23	18.4	0.866
EQVAEVR(+2)	3.86	5	415.721	474.267	19.4	0.866
EQVAEVR(+2)	3.86	5	415.721	573.335	21.4	0.866
EQVAEVR (heavy)(+2)	3.86	5	420.726	292.176	18.4	0.866
EQVAEVR (heavy)(+2)	3.86	5	420.726	357.177	18.4	0.866
EQVAEVR (heavy)(+2)	3.86	5	420.726	413.238	18.4	0.866
EQVAEVR (heavy)(+2)	3.86	5	420.726	484.275	19.4	0.866
EQVAEVR (heavy)(+2)	3.86	5	420.726	583.344	21.4	0.866
EDALNETR(+2)	4.07	5	474.225	352.19	21.2	0.866
EDALNETR(+2)	4.07	5	474.225	405.209	26.2	0.866
EDALNETR(+2)	4.07	5	474.225	519.252	26.2	0.866
EDALNETR(+2)	4.07	5	474.225	632.336	26.2	0.866
EDALNETR(+2)	4.07	5	474.225	703.373	26.2	0.866
EDALNETR (heavy)(+2)	4.07	5	479.229	357.194	21.2	0.866
EDALNETR (heavy)(+2)	4.07	5	479.229	415.217	26.2	0.866
EDALNETR (heavy)(+2)	4.07	5	479.229	529.26	26.2	0.866
EDALNETR (heavy)(+2)	4.07	5	479.229	642.344	26.2	0.866
EDALNETR (heavy)(+2)	4.07	5	479.229	713.382	26.2	0.866
GSHMASLAEAK (heavy)(+2)	4.12	5	555.278	626.36	34	0.866
GSHMASLAEAK (heavy)(+2)	4.12	5	555.278	697.397	31	0.866
GSHMASLAEAK (heavy)(+2)	4.12	5	555.278	828.438	33	0.866
ATEHLSTLSEK(+2)	4.35	5	608.314	457.751	35	0.866
ATEHLSTLSEK(+2)	4.35	5	608.314	522.272	35	0.866
ATEHLSTLSEK(+2)	4.35	5	608.314	664.351	35	0.866
ATEHLSTLSEK(+2)	4.35	5	608.314	777.435	35	0.866
ATEHLSTLSEK(+2)	4.35	5	608.314	914.494	35	0.866
ATEHLSTLSEK (heavy)(+2)	4.35	5	612.321	461.758	35	0.866
ATEHLSTLSEK (heavy)(+2)	4.35	5	612.321	526.279	35	0.866
ATEHLSTLSEK (heavy)(+2)	4.35	5	612.321	672.365	35	0.866
ATEHLSTLSEK (heavy)(+2)	4.35	5	612.321	785.449	35	0.866
ATEHLSTLSEK (heavy)(+2)	4.35	5	612.321	922.508	35	0.866
SPELQAEAK(+2)	4.37	5	486.753	314.135	27.1	0.866
SPELQAEAK(+2)	4.37	5	486.753	443.237	27.1	0.866
SPELQAEAK(+2)	4.37	5	486.753	546.288	27.1	0.866
SPELQAEAK(+2)	4.37	5	486.753	659.372	27.1	0.866
SPELQAEAK(+2)	4.37	5	486.753	788.415	27.1	0.866
SPELQAEAK (heavy)(+2)	4.37	5	490.76	314.135	27.1	0.866
SPELQAEAK (heavy)(+2)	4.37	5	490.76	447.245	27.1	0.866
SPELQAEAK (heavy)(+2)	4.37	5	490.76	554.302	27.1	0.866
SPELQAEAK (heavy)(+2)	4.37	5	490.76	667.386	27.1	0.866
SPELQAEAK (heavy)(+2)	4.37	5	490.76	796.429	27.1	0.866
ELISR(+2)	4.38	5	309.184	188.121	15.4	0.866
ELISR(+2)	4.38	5	309.184	244.663	15.4	0.866
ELISR(+2)	4.38	5	309.184	375.235	15.4	0.866
ELISR(+2)	4.38	5	309.184	488.319	15.4	0.866
ELISR (heavy)(+2)	4.38	5	314.188	193.125	15.4	0.866
ELISR (heavy)(+2)	4.38	5	314.188	249.667	15.4	0.866
ELISR (heavy)(+2)	4.38	5	314.188	385.243	15.4	0.866
ELISR (heavy)(+2)	4.38	5	314.188	498.327	15.4	0.866
DLMEK(+2)	4.43	5	318.157	204.102	16	0.866
DLMEK(+2)	4.43	5	318.157	260.644	16	0.866
DLMEK(+2)	4.43	5	318.157	360.159	13	0.866
DLMEK(+2)	4.43	5	318.157	407.196	16	0.866
DLMEK(+2)	4.43	5	318.157	520.28	16	0.866
DLMEK (heavy)(+2)	4.43	5	322.164	208.109	16	0.866
DLMEK (heavy)(+2)	4.43	5	322.164	264.651	16	0.866
DLMEK (heavy)(+2)	4.43	5	322.164	360.159	13	0.866
DLMEK (heavy)(+2)	4.43	5	322.164	415.21	16	0.866
DLMEK (heavy)(+2)	4.43	5	322.164	528.294	16	0.866
ANLQSVPHASASRPR(+3)	4.44	5	530.953	441.239	30.8	0.866
ANLQSVPHASASRPR(+3)	4.44	5	530.953	489.765	29.8	0.866
ANLQSVPHASASRPR(+3)	4.44	5	530.953	582.815	29.8	0.866
ANLQSVPHASASRPR(+3)	4.44	5	530.953	646.845	29.8	0.866
ANLQSVPHASASRPR(+3)	4.44	5	530.953	703.387	28.8	0.866
ANLQSVPHASASRPR (heavy)(+3)	4.44	5	537.625	451.247	30.8	0.866
ANLQSVPHASASRPR (heavy)(+3)	4.44	5	537.625	499.773	29.8	0.866
ANLQSVPHASASRPR (heavy)(+3)	4.44	5	537.625	592.824	29.8	0.866
ANLQSVPHASASRPR (heavy)(+3)	4.44	5	537.625	656.853	29.8	0.866
ANLQSVPHASASRPR (heavy)(+3)	4.44	5	537.625	713.395	28.8	0.866
GTYSTTVTGR(+2)	4.67	5	521.761	442.727	23.4	0.866
GTYSTTVTGR(+2)	4.67	5	521.761	533.304	27.4	0.866
GTYSTTVTGR(+2)	4.67	5	521.761	634.352	28.4	0.866
GTYSTTVTGR(+2)	4.67	5	521.761	721.384	29.4	0.866
GTYSTTVTGR(+2)	4.67	5	521.761	884.447	29.4	0.866
GTYSTTVTGR (heavy)(+2)	4.67	5	526.765	447.731	23.4	0.866
GTYSTTVTGR (heavy)(+2)	4.67	5	526.765	543.312	27.4	0.866
GTYSTTVTGR (heavy)(+2)	4.67	5	526.765	644.36	28.4	0.866
GTYSTTVTGR (heavy)(+2)	4.67	5	526.765	731.392	29.4	0.866
GTYSTTVTGR (heavy)(+2)	4.67	5	526.765	894.455	29.4	0.866
LEEQAQQIR(+2)	4.98	5	557.796	416.262	31.7	0.866
LEEQAQQIR(+2)	4.98	5	557.796	544.32	31.7	0.866
LEEQAQQIR(+2)	4.98	5	557.796	615.357	31.7	0.866
LEEQAQQIR(+2)	4.98	5	557.796	743.416	31.7	0.866
LEEQAQQIR(+2)	4.98	5	557.796	872.458	31.7	0.866
LEEQAQQIR (heavy)(+2)	4.98	5	562.8	426.27	31.7	0.866
LEEQAQQIR (heavy)(+2)	4.98	5	562.8	554.328	31.7	0.866
LEEQAQQIR (heavy)(+2)	4.98	5	562.8	625.366	31.7	0.866
LEEQAQQIR (heavy)(+2)	4.98	5	562.8	753.424	31.7	0.866
LEEQAQQIR (heavy)(+2)	4.98	5	562.8	882.467	31.7	0.866
DSLLK(+2)	5.05	5	288.173	158.579	14	0.866
DSLLK(+2)	5.05	5	288.173	187.144	14	0.866
DSLLK(+2)	5.05	5	288.173	316.15	14	0.866
DSLLK(+2)	5.05	5	288.173	373.281	14	0.866
DSLLK(+2)	5.05	5	288.173	429.234	11	0.866
DSLLK (heavy)(+2)	5.05	5	292.18	158.579	14	0.866
DSLLK (heavy)(+2)	5.05	5	292.18	191.151	14	0.866
DSLLK (heavy)(+2)	5.05	5	292.18	316.15	14	0.866
DSLLK (heavy)(+2)	5.05	5	292.18	381.295	14	0.866
DSLLK (heavy)(+2)	5.05	5	292.18	429.234	11	0.866
VLNQELR(+2)	5.41	5	436.253	330.177	20.7	0.866
VLNQELR(+2)	5.41	5	436.253	386.719	22.7	0.866
VLNQELR(+2)	5.41	5	436.253	545.304	23.7	0.866
VLNQELR(+2)	5.41	5	436.253	659.347	23.7	0.866
VLNQELR(+2)	5.41	5	436.253	772.431	23.7	0.866
VLNQELR (heavy)(+2)	5.41	5	441.257	335.181	20.7	0.866
VLNQELR (heavy)(+2)	5.41	5	441.257	391.723	22.7	0.866
VLNQELR (heavy)(+2)	5.41	5	441.257	555.312	23.7	0.866
VLNQELR (heavy)(+2)	5.41	5	441.257	669.355	23.7	0.866
VLNQELR (heavy)(+2)	5.41	5	441.257	782.439	23.7	0.866
LSRPAVITDK(+3)	5.58	5	367.22	363.187	19	0.866
LSRPAVITDK(+3)	5.58	5	367.22	450.269	19	0.866
LSRPAVITDK(+3)	5.58	5	367.22	476.271	19	0.866
LSRPAVITDK(+3)	5.58	5	367.22	493.785	19	0.866
LSRPAVITDK(+3)	5.58	5	367.22	525.314	19	0.866
LSRPAVITDK (heavy)(+3)	5.58	5	373.228	371.202	19	0.866
LSRPAVITDK (heavy)(+3)	5.58	5	373.228	459.28	19	0.866
LSRPAVITDK (heavy)(+3)	5.58	5	373.228	484.286	19	0.866
LSRPAVITDK (heavy)(+3)	5.58	5	373.228	502.796	19	0.866
LSRPAVITDK (heavy)(+3)	5.58	5	373.228	535.323	19	0.866
YIC[+57.021464]AEHLAR(+3)	5.61	5	378.19	248.653	19.7	0.866
YIC[+57.021464]AEHLAR(+3)	5.61	5	378.19	348.693	19.7	0.866
YIC[+57.021464]AEHLAR(+3)	5.61	5	378.19	428.708	18.7	0.866
YIC[+57.021464]AEHLAR(+3)	5.61	5	378.19	485.25	18.7	0.866
YIC[+57.021464]AEHLAR(+3)	5.61	5	378.19	625.342	19.7	0.866
YIC[+57.021464]AEHLAR (heavy)(+3)	5.61	5	381.526	253.657	19.7	0.866
YIC[+57.021464]AEHLAR (heavy)(+3)	5.61	5	381.526	353.697	19.7	0.866
YIC[+57.021464]AEHLAR (heavy)(+3)	5.61	5	381.526	433.712	18.7	0.866
YIC[+57.021464]AEHLAR (heavy)(+3)	5.61	5	381.526	490.255	18.7	0.866
YIC[+57.021464]AEHLAR (heavy)(+3)	5.61	5	381.526	635.35	19.7	0.866
AKPALEDLR(+2)	5.97	5	506.792	407.227	28.4	0.866
AKPALEDLR(+2)	5.97	5	506.792	645.357	28.4	0.866
AKPALEDLR(+2)	5.97	5	506.792	716.394	28.4	0.866
AKPALEDLR(+2)	5.97	5	506.792	725.383	25.4	0.866
AKPALEDLR(+2)	5.97	5	506.792	813.446	28.4	0.866
AKPALEDLR (heavy)(+2)	5.97	5	515.804	412.231	28.4	0.866
AKPALEDLR (heavy)(+2)	5.97	5	515.804	655.365	28.4	0.866
AKPALEDLR (heavy)(+2)	5.97	5	515.804	726.402	28.4	0.866
AKPALEDLR (heavy)(+2)	5.97	5	515.804	733.397	25.4	0.866
AKPALEDLR (heavy)(+2)	5.97	5	515.804	823.455	28.4	0.866
SIELAEAK (heavy)(+2)	6.46	5	434.746	201.123	20.1	0.866
SIELAEAK (heavy)(+2)	6.46	5	434.746	226.164	28.6	0.866
SIELAEAK (heavy)(+2)	6.46	5	434.746	539.328	24.6	0.866
ISASAEELR(+2)	6.66	5	488.258	546.288	26.2	0.866
ISASAEELR(+2)	6.66	5	488.258	617.325	27.2	0.866
ISASAEELR(+2)	6.66	5	488.258	704.357	27.2	0.866
ISASAEELR(+2)	6.66	5	488.258	775.394	27.2	0.866
ISASAEELR(+2)	6.66	5	488.258	862.426	27.2	0.866
ISASAEELR (heavy)(+2)	6.66	5	493.263	556.296	26.2	0.866
ISASAEELR (heavy)(+2)	6.66	5	493.263	627.334	27.2	0.866
ISASAEELR (heavy)(+2)	6.66	5	493.263	714.366	27.2	0.866
ISASAEELR (heavy)(+2)	6.66	5	493.263	785.403	27.2	0.866
ISASAEELR (heavy)(+2)	6.66	5	493.263	872.435	27.2	0.866
EFGNTLEDK(+2)	7.4	5	526.748	391.182	27.7	0.866
EFGNTLEDK(+2)	7.4	5	526.748	504.266	25.7	0.866
EFGNTLEDK(+2)	7.4	5	526.748	605.314	26.7	0.866
EFGNTLEDK(+2)	7.4	5	526.748	719.357	28.7	0.866
EFGNTLEDK(+2)	7.4	5	526.748	776.378	29.7	0.866
EFGNTLEDK (heavy)(+2)	7.4	5	530.755	399.197	27.7	0.866
EFGNTLEDK (heavy)(+2)	7.4	5	530.755	512.281	25.7	0.866
EFGNTLEDK (heavy)(+2)	7.4	5	530.755	613.328	26.7	0.866
EFGNTLEDK (heavy)(+2)	7.4	5	530.755	727.371	28.7	0.866
EFGNTLEDK (heavy)(+2)	7.4	5	530.755	784.393	29.7	0.866
LQAEAFQAR(+2)	7.61	5	517.274	313.187	28.1	0.866
LQAEAFQAR(+2)	7.61	5	517.274	521.283	29.1	0.866
LQAEAFQAR(+2)	7.61	5	517.274	592.32	29.1	0.866
LQAEAFQAR(+2)	7.61	5	517.274	721.363	29.1	0.866
LQAEAFQAR(+2)	7.61	5	517.274	792.4	29.1	0.866
LQAEAFQAR (heavy)(+2)	7.61	5	522.279	313.187	28.1	0.866
LQAEAFQAR (heavy)(+2)	7.61	5	522.279	531.291	29.1	0.866
LQAEAFQAR (heavy)(+2)	7.61	5	522.279	602.328	29.1	0.866
LQAEAFQAR (heavy)(+2)	7.61	5	522.279	731.371	29.1	0.866
LQAEAFQAR (heavy)(+2)	7.61	5	522.279	802.408	29.1	0.866
VEPYGENFNK(+2)	7.82	5	598.782	484.727	28.4	0.927
VEPYGENFNK(+2)	7.82	5	598.782	489.234	25.4	0.927
VEPYGENFNK(+2)	7.82	5	598.782	708.331	34.4	0.927
VEPYGENFNK(+2)	7.82	5	598.782	871.394	34.4	0.927
VEPYGENFNK(+2)	7.82	5	598.782	968.447	31.4	0.927
VEPYGENFNK (heavy)(+2)	7.82	5	602.789	488.734	28.4	0.927
VEPYGENFNK (heavy)(+2)	7.82	5	602.789	489.234	25.4	0.927
VEPYGENFNK (heavy)(+2)	7.82	5	602.789	716.345	34.4	0.927
VEPYGENFNK (heavy)(+2)	7.82	5	602.789	879.409	34.4	0.927
VEPYGENFNK (heavy)(+2)	7.82	5	602.789	976.461	31.4	0.927
DLQAQVVESAKK (heavy)(+3)	8.11	5	444.588	488.294	20.1	0.927
DLQAQVVESAKK (heavy)(+3)	8.11	5	444.588	578.348	27.1	0.927
DLQAQVVESAKK (heavy)(+3)	8.11	5	444.588	677.416	27.6	0.927
DGLC[+57.021464]VPR(+2)	8.27	5	408.705	266.139	21.9	0.927
DGLC[+57.021464]VPR(+2)	8.27	5	408.705	286.14	16.9	0.927
DGLC[+57.021464]VPR(+2)	8.27	5	408.705	351.192	19.9	0.927
DGLC[+57.021464]VPR(+2)	8.27	5	408.705	371.24	21.9	0.927
DGLC[+57.021464]VPR(+2)	8.27	5	408.705	531.271	21.9	0.927
DGLC[+57.021464]VPR (heavy)(+2)	8.27	5	413.709	271.143	21.9	0.927
DGLC[+57.021464]VPR (heavy)(+2)	8.27	5	413.709	286.14	16.9	0.927
DGLC[+57.021464]VPR (heavy)(+2)	8.27	5	413.709	356.196	19.9	0.927
DGLC[+57.021464]VPR (heavy)(+2)	8.27	5	413.709	381.248	21.9	0.927
DGLC[+57.021464]VPR (heavy)(+2)	8.27	5	413.709	541.279	21.9	0.927
THLAPYSDELR(+3)	8.41	5	434.554	423.235	22.9	0.927
THLAPYSDELR(+3)	8.41	5	434.554	520.288	20.9	0.927
THLAPYSDELR(+3)	8.41	5	434.554	532.273	19.9	0.927
THLAPYSDELR(+3)	8.41	5	434.554	532.275	17.9	0.927
THLAPYSDELR(+3)	8.41	5	434.554	619.305	20.9	0.927
THLAPYSDELR (heavy)(+3)	8.41	5	437.89	423.235	22.9	0.927
THLAPYSDELR (heavy)(+3)	8.41	5	437.89	520.288	20.9	0.927
THLAPYSDELR (heavy)(+3)	8.41	5	437.89	537.279	17.9	0.927
THLAPYSDELR (heavy)(+3)	8.41	5	437.89	542.281	19.9	0.927
THLAPYSDELR (heavy)(+3)	8.41	5	437.89	629.313	20.9	0.927
VTEPISAESGEQVER(+2)	9.21	5	815.899	651.32	49.4	1.329
VTEPISAESGEQVER(+2)	9.21	5	815.899	804.385	52.4	1.329
VTEPISAESGEQVER(+2)	9.21	5	815.899	1091.5	50.4	1.329
VTEPISAESGEQVER(+2)	9.21	5	815.899	1100.51	51.4	1.329
VTEPISAESGEQVER(+2)	9.21	5	815.899	1301.63	51.4	1.329
VTEPISAESGEQVER (heavy)(+2)	9.21	5	820.903	656.324	49.4	1.329
VTEPISAESGEQVER (heavy)(+2)	9.21	5	820.903	814.393	52.4	1.329
VTEPISAESGEQVER (heavy)(+2)	9.21	5	820.903	1100.51	51.4	1.329
VTEPISAESGEQVER (heavy)(+2)	9.21	5	820.903	1101.5	50.4	1.329
VTEPISAESGEQVER (heavy)(+2)	9.21	5	820.903	1311.64	51.4	1.329
YGVSDYYK (heavy)(+2)	9.73	5	501.736	320.16	22.8	1.969
YGVSDYYK (heavy)(+2)	9.73	5	501.736	596.281	22.8	1.969
YGVSDYYK (heavy)(+2)	9.73	5	501.736	683.313	27.7	1.969
WYEIEK(+2)	9.8	5	434.215	195.123	23.6	1.969
WYEIEK(+2)	9.8	5	434.215	389.239	23.6	1.969
WYEIEK(+2)	9.8	5	434.215	479.193	23.6	1.969
WYEIEK(+2)	9.8	5	434.215	518.282	22.6	1.969
WYEIEK(+2)	9.8	5	434.215	681.345	23.6	1.969
WYEIEK (heavy)(+2)	9.8	5	438.223	199.13	23.6	1.969
WYEIEK (heavy)(+2)	9.8	5	438.223	397.254	23.6	1.969
WYEIEK (heavy)(+2)	9.8	5	438.223	479.193	23.6	1.969
WYEIEK (heavy)(+2)	9.8	5	438.223	526.296	22.6	1.969
WYEIEK (heavy)(+2)	9.8	5	438.223	689.36	23.6	1.969
IDSLLENDR(+2)	9.97	5	537.774	316.15	30.4	1.969
IDSLLENDR(+2)	9.97	5	537.774	646.315	30.4	1.969
IDSLLENDR(+2)	9.97	5	537.774	846.432	29.4	1.969
IDSLLENDR (heavy)(+2)	9.97	5	542.779	316.15	30.4	1.969
IDSLLENDR (heavy)(+2)	9.97	5	542.779	656.324	30.4	1.969
IDSLLENDR (heavy)(+2)	9.97	5	542.779	856.44	29.4	1.969
LAPLAEDVR(+2)	9.98	5	492.279	400.219	19.4	1.971
LAPLAEDVR(+2)	9.98	5	492.279	405.224	19.4	1.971
LAPLAEDVR(+2)	9.98	5	492.279	589.294	27.4	1.971
LAPLAEDVR(+2)	9.98	5	492.279	799.431	27.4	1.971
LAPLAEDVR(+2)	9.98	5	492.279	809.44	27.4	1.971
LAPLAEDVR (heavy)(+2)	9.98	5	497.283	405.223	19.4	1.971
LAPLAEDVR (heavy)(+2)	9.98	5	497.283	405.224	19.4	1.971
LAPLAEDVR (heavy)(+2)	9.98	5	497.283	599.302	27.4	1.971
LAPLAEDVR (heavy)(+2)	9.98	5	497.283	809.439	27.4	1.971
LAPLAEDVR (heavy)(+2)	9.98	5	497.283	809.44	27.4	1.971
DLQAQVVESAK (heavy)(+2)	10.54	5	598.324	541.307	36.2	2.263
DLQAQVVESAK (heavy)(+2)	10.54	5	598.324	768.434	32.7	2.263
DLQAQVVESAK (heavy)(+2)	10.54	5	598.324	839.471	32.7	2.263
C[+57.021464]PNPPVQENFDVNK(+2)	11.26	5	829.385	360.224	49.5	2.263
C[+57.021464]PNPPVQENFDVNK(+2)	11.26	5	829.385	372.134	49.5	2.263
C[+57.021464]PNPPVQENFDVNK(+2)	11.26	5	829.385	643.822	49.5	2.263
C[+57.021464]PNPPVQENFDVNK(+2)	11.26	5	829.385	1189.58	49.5	2.263
C[+57.021464]PNPPVQENFDVNK(+2)	11.26	5	829.385	1286.64	49.5	2.263
C[+57.021464]PNPPVQENFDVNK (heavy)(+2)	11.26	5	833.392	368.238	49.5	2.263
C[+57.021464]PNPPVQENFDVNK (heavy)(+2)	11.26	5	833.392	372.134	49.5	2.263
C[+57.021464]PNPPVQENFDVNK (heavy)(+2)	11.26	5	833.392	647.83	49.5	2.263
C[+57.021464]PNPPVQENFDVNK (heavy)(+2)	11.26	5	833.392	1197.6	49.5	2.263
C[+57.021464]PNPPVQENFDVNK (heavy)(+2)	11.26	5	833.392	1294.65	49.5	2.263
FLLYNR(+2)	12.15	5	413.234	283.158	20.2	2.263
FLLYNR(+2)	12.15	5	413.234	374.244	16.2	2.263
FLLYNR(+2)	12.15	5	413.234	452.225	22.2	2.263
FLLYNR(+2)	12.15	5	413.234	565.309	22.2	2.263
FLLYNR(+2)	12.15	5	413.234	678.393	22.2	2.263
FLLYNR (heavy)(+2)	12.15	5	418.238	288.162	20.2	2.263
FLLYNR (heavy)(+2)	12.15	5	418.238	374.244	16.2	2.263
FLLYNR (heavy)(+2)	12.15	5	418.238	462.233	22.2	2.263
FLLYNR (heavy)(+2)	12.15	5	418.238	575.318	22.2	2.263
FLLYNR (heavy)(+2)	12.15	5	418.238	688.402	22.2	2.263
AFLLTPR(+2)	12.61	5	409.25	300.197	16	2.263
AFLLTPR(+2)	12.61	5	409.25	332.197	18	2.263
AFLLTPR(+2)	12.61	5	409.25	373.219	22	2.263
AFLLTPR(+2)	12.61	5	409.25	486.303	22	2.263
AFLLTPR(+2)	12.61	5	409.25	599.388	22	2.263
AFLLTPR (heavy)(+2)	12.61	5	414.254	305.202	16	2.263
AFLLTPR (heavy)(+2)	12.61	5	414.254	332.197	18	2.263
AFLLTPR (heavy)(+2)	12.61	5	414.254	383.228	22	2.263
AFLLTPR (heavy)(+2)	12.61	5	414.254	496.312	22	2.263
AFLLTPR (heavy)(+2)	12.61	5	414.254	609.396	22	2.263
QGGVNATQVLIQHLR(+3)	12.73	5	545.309	553.321	29.2	2.263
QGGVNATQVLIQHLR(+3)	12.73	5	545.309	554.335	26.2	2.263
QGGVNATQVLIQHLR(+3)	12.73	5	545.309	589.854	29.2	2.263
QGGVNATQVLIQHLR(+3)	12.73	5	545.309	666.405	29.2	2.263
QGGVNATQVLIQHLR(+3)	12.73	5	545.309	1006.62	29.2	2.263
QGGVNATQVLIQHLR (heavy)(+3)	12.73	5	548.645	559.339	26.2	2.263
QGGVNATQVLIQHLR (heavy)(+3)	12.73	5	548.645	563.329	29.2	2.263
QGGVNATQVLIQHLR (heavy)(+3)	12.73	5	548.645	594.858	29.2	2.263
QGGVNATQVLIQHLR (heavy)(+3)	12.73	5	548.645	676.413	29.2	2.263
QGGVNATQVLIQHLR (heavy)(+3)	12.73	5	548.645	1016.62	29.2	2.263
ALVQQMEQLR(+2)	13.66	5	608.329	516.269	27	2.263
ALVQQMEQLR(+2)	13.66	5	608.329	521.274	27	2.263
ALVQQMEQLR(+2)	13.66	5	608.329	676.345	35	2.263
ALVQQMEQLR(+2)	13.66	5	608.329	804.403	35	2.263
ALVQQMEQLR(+2)	13.66	5	608.329	932.462	34	2.263
ALVQQMEQLR (heavy)(+2)	13.66	5	613.333	521.273	27	2.263
ALVQQMEQLR (heavy)(+2)	13.66	5	613.333	521.274	27	2.263
ALVQQMEQLR (heavy)(+2)	13.66	5	613.333	686.353	35	2.263
ALVQQMEQLR (heavy)(+2)	13.66	5	613.333	814.412	35	2.263
ALVQQMEQLR (heavy)(+2)	13.66	5	613.333	942.47	34	2.263
GTDSC[+57.021464]QGDSGGPLVC[+57.021464]FEK(+2)	14.08	5	957.403	583.254	56.9	2.263
GTDSC[+57.021464]QGDSGGPLVC[+57.021464]FEK(+2)	14.08	5	957.403	682.323	56.9	2.263
GTDSC[+57.021464]QGDSGGPLVC[+57.021464]FEK(+2)	14.08	5	957.403	892.46	57.9	2.263
GTDSC[+57.021464]QGDSGGPLVC[+57.021464]FEK(+2)	14.08	5	957.403	1006.5	57.9	2.263
GTDSC[+57.021464]QGDSGGPLVC[+57.021464]FEK(+2)	14.08	5	957.403	1265.58	56.9	2.263
GTDSC[+57.021464]QGDSGGPLVC[+57.021464]FEK (heavy)(+2)	14.08	5	961.41	591.269	56.9	2.263
GTDSC[+57.021464]QGDSGGPLVC[+57.021464]FEK (heavy)(+2)	14.08	5	961.41	690.337	56.9	2.263
GTDSC[+57.021464]QGDSGGPLVC[+57.021464]FEK (heavy)(+2)	14.08	5	961.41	900.474	57.9	2.263
GTDSC[+57.021464]QGDSGGPLVC[+57.021464]FEK (heavy)(+2)	14.08	5	961.41	1014.52	57.9	2.263
GTDSC[+57.021464]QGDSGGPLVC[+57.021464]FEK (heavy)(+2)	14.08	5	961.41	1273.6	56.9	2.263
AWFLESK(+2)	14.19	5	440.731	182.097	24	2.263
AWFLESK(+2)	14.19	5	440.731	363.187	24	2.263
AWFLESK(+2)	14.19	5	440.731	405.213	22	2.263
AWFLESK(+2)	14.19	5	440.731	476.271	21	2.263
AWFLESK(+2)	14.19	5	440.731	623.34	22	2.263
AWFLESK (heavy)(+2)	14.19	5	444.738	186.104	24	2.263
AWFLESK (heavy)(+2)	14.19	5	444.738	371.202	24	2.263
AWFLESK (heavy)(+2)	14.19	5	444.738	409.22	22	2.263
AWFLESK (heavy)(+2)	14.19	5	444.738	484.286	21	2.263
AWFLESK (heavy)(+2)	14.19	5	444.738	631.354	22	2.263
SLPTEDC[+57.021464]ENEK(+2)	14.24	5	661.282	195.603	32.5	2.263
SLPTEDC[+57.021464]ENEK(+2)	14.24	5	661.282	561.224	32.5	2.263
SLPTEDC[+57.021464]ENEK(+2)	14.24	5	661.282	617.766	37.5	2.263
SLPTEDC[+57.021464]ENEK(+2)	14.24	5	661.282	679.272	37.5	2.263
SLPTEDC[+57.021464]ENEK(+2)	14.24	5	661.282	1121.44	35.5	2.263
SLPTEDC[+57.021464]ENEK (heavy)(+2)	14.24	5	665.289	199.61	32.5	2.263
SLPTEDC[+57.021464]ENEK (heavy)(+2)	14.24	5	665.289	565.232	32.5	2.263
SLPTEDC[+57.021464]ENEK (heavy)(+2)	14.24	5	665.289	621.774	37.5	2.263
SLPTEDC[+57.021464]ENEK (heavy)(+2)	14.24	5	665.289	687.286	37.5	2.263
SLPTEDC[+57.021464]ENEK (heavy)(+2)	14.24	5	665.289	1129.46	35.5	2.263
LGPHAGDVEGHLSFLEK(+3)	14.35	5	602.644	465.756	32.5	2.263
LGPHAGDVEGHLSFLEK(+3)	14.35	5	602.644	535.754	32.5	2.263
LGPHAGDVEGHLSFLEK(+3)	14.35	5	602.644	623.34	32.5	2.263
LGPHAGDVEGHLSFLEK(+3)	14.35	5	602.644	635.812	32.5	2.263
LGPHAGDVEGHLSFLEK(+3)	14.35	5	602.644	736.424	32.5	2.263
LGPHAGDVEGHLSFLEK (heavy)(+3)	14.35	5	605.315	469.763	32.5	2.263
LGPHAGDVEGHLSFLEK (heavy)(+3)	14.35	5	605.315	535.754	32.5	2.263
LGPHAGDVEGHLSFLEK (heavy)(+3)	14.35	5	605.315	631.354	32.5	2.263
LGPHAGDVEGHLSFLEK (heavy)(+3)	14.35	5	605.315	635.812	32.5	2.263
LGPHAGDVEGHLSFLEK (heavy)(+3)	14.35	5	605.315	744.438	32.5	2.263
VNEPSILEMSR(+2)	14.63	5	637.824	343.161	32	2.263
VNEPSILEMSR(+2)	14.63	5	637.824	466.747	32	2.263
VNEPSILEMSR(+2)	14.63	5	637.824	531.268	32	2.263
VNEPSILEMSR(+2)	14.63	5	637.824	932.487	32	2.263
VNEPSILEMSR(+2)	14.63	5	637.824	1061.53	32	2.263
VNEPSILEMSR (heavy)(+2)	14.63	5	642.828	343.161	32	2.263
VNEPSILEMSR (heavy)(+2)	14.63	5	642.828	471.751	32	2.263
VNEPSILEMSR (heavy)(+2)	14.63	5	642.828	536.273	32	2.263
VNEPSILEMSR (heavy)(+2)	14.63	5	642.828	942.495	32	2.263
VNEPSILEMSR (heavy)(+2)	14.63	5	642.828	1071.54	32	2.263
WIYHLTEGSTDLR(+3)	14.68	5	530.935	296.158	28.4	2.263
WIYHLTEGSTDLR(+3)	14.68	5	530.935	646.317	24.4	2.263
WIYHLTEGSTDLR(+3)	14.68	5	530.935	648.331	28.4	2.263
WIYHLTEGSTDLR(+3)	14.68	5	530.935	777.374	28.4	2.263
WIYHLTEGSTDLR(+3)	14.68	5	530.935	991.505	28.4	2.263
WIYHLTEGSTDLR (heavy)(+3)	14.68	5	534.271	301.163	28.4	2.263
WIYHLTEGSTDLR (heavy)(+3)	14.68	5	534.271	651.322	24.4	2.263
WIYHLTEGSTDLR (heavy)(+3)	14.68	5	534.271	658.339	28.4	2.263
WIYHLTEGSTDLR (heavy)(+3)	14.68	5	534.271	787.382	28.4	2.263
WIYHLTEGSTDLR (heavy)(+3)	14.68	5	534.271	1001.51	28.4	2.263
SVSLPSLDPASAK(+2)	15.14	5	636.345	274.14	36.9	2.369
SVSLPSLDPASAK(+2)	15.14	5	636.345	443.237	34.9	2.369
SVSLPSLDPASAK(+2)	15.14	5	636.345	473.272	36.9	2.369
SVSLPSLDPASAK(+2)	15.14	5	636.345	885.468	30.9	2.369
SVSLPSLDPASAK(+2)	15.14	5	636.345	1085.58	33.9	2.369
SVSLPSLDPASAK (heavy)(+2)	15.14	5	640.352	274.14	36.9	2.369
SVSLPSLDPASAK (heavy)(+2)	15.14	5	640.352	447.245	34.9	2.369
SVSLPSLDPASAK (heavy)(+2)	15.14	5	640.352	481.286	36.9	2.369
SVSLPSLDPASAK (heavy)(+2)	15.14	5	640.352	893.482	30.9	2.369
SVSLPSLDPASAK (heavy)(+2)	15.14	5	640.352	1093.6	33.9	2.369
EWFSETFQK(+2)	16.06	5	601.279	443.719	28.6	2.369
EWFSETFQK(+2)	16.06	5	601.279	523.287	28.6	2.369
EWFSETFQK(+2)	16.06	5	601.279	652.33	32.6	2.369
EWFSETFQK(+2)	16.06	5	601.279	739.362	30.6	2.369
EWFSETFQK(+2)	16.06	5	601.279	886.431	32.6	2.369
EWFSETFQK (heavy)(+2)	16.06	5	605.286	447.726	28.6	2.369
EWFSETFQK (heavy)(+2)	16.06	5	605.286	531.302	28.6	2.369
EWFSETFQK (heavy)(+2)	16.06	5	605.286	660.344	32.6	2.369
EWFSETFQK (heavy)(+2)	16.06	5	605.286	747.376	30.6	2.369
EWFSETFQK (heavy)(+2)	16.06	5	605.286	894.445	32.6	2.369
VNSFFSTFK(+2)	16.23	5	538.774	395.229	30.5	2.369
VNSFFSTFK(+2)	16.23	5	538.774	629.329	30.5	2.369
VNSFFSTFK(+2)	16.23	5	538.774	776.398	28.5	2.369
VNSFFSTFK(+2)	16.23	5	538.774	977.473	28.5	2.369
VNSFFSTFK (heavy)(+2)	16.23	5	542.781	403.243	30.5	2.369
VNSFFSTFK (heavy)(+2)	16.23	5	542.781	637.344	30.5	2.369
VNSFFSTFK (heavy)(+2)	16.23	5	542.781	784.412	28.5	2.369
VNSFFSTFK (heavy)(+2)	16.23	5	542.781	985.487	28.5	2.369
ESQLPTVMDFR(+2)	17.83	5	661.824	345.14	36.5	2.655
ESQLPTVMDFR(+2)	17.83	5	661.824	433.215	33.5	2.655
ESQLPTVMDFR(+2)	17.83	5	661.824	458.225	32.5	2.655
ESQLPTVMDFR(+2)	17.83	5	661.824	865.424	35.5	2.655
ESQLPTVMDFR(+2)	17.83	5	661.824	978.508	35.5	2.655
ESQLPTVMDFR (heavy)(+2)	17.83	5	666.828	345.14	36.5	2.655
ESQLPTVMDFR (heavy)(+2)	17.83	5	666.828	438.22	33.5	2.655
ESQLPTVMDFR (heavy)(+2)	17.83	5	666.828	458.225	32.5	2.655
ESQLPTVMDFR (heavy)(+2)	17.83	5	666.828	875.432	35.5	2.655
ESQLPTVMDFR (heavy)(+2)	17.83	5	666.828	988.516	35.5	2.655
SLAELGGHLDQQVEEFR(+3)	17.92	5	643.321	580.273	30.8	2.655
SLAELGGHLDQQVEEFR(+3)	17.92	5	643.321	707.839	31.8	2.655
SLAELGGHLDQQVEEFR(+3)	17.92	5	643.321	764.381	32.8	2.655
SLAELGGHLDQQVEEFR(+3)	17.92	5	643.321	828.902	32.8	2.655
SLAELGGHLDQQVEEFR(+3)	17.92	5	643.321	864.421	30.8	2.655
SLAELGGHLDQQVEEFR (heavy)(+3)	17.92	5	646.657	590.281	30.8	2.655
SLAELGGHLDQQVEEFR (heavy)(+3)	17.92	5	646.657	712.843	31.8	2.655
SLAELGGHLDQQVEEFR (heavy)(+3)	17.92	5	646.657	769.385	32.8	2.655
SLAELGGHLDQQVEEFR (heavy)(+3)	17.92	5	646.657	833.907	32.8	2.655
SLAELGGHLDQQVEEFR (heavy)(+3)	17.92	5	646.657	869.425	30.8	2.655
EAQLLVIENEVC[+57.021464]NHYK(+3)	18.13	5	653.659	329.146	33.4	2.655
EAQLLVIENEVC[+57.021464]NHYK(+3)	18.13	5	653.659	702.832	31.4	2.655
EAQLLVIENEVC[+57.021464]NHYK(+3)	18.13	5	653.659	759.374	30.4	2.655
EAQLLVIENEVC[+57.021464]NHYK(+3)	18.13	5	653.659	815.917	32.4	2.655
EAQLLVIENEVC[+57.021464]NHYK(+3)	18.13	5	653.659	879.946	30.4	2.655
EAQLLVIENEVC[+57.021464]NHYK (heavy)(+3)	18.13	5	656.33	329.146	33.4	2.655
EAQLLVIENEVC[+57.021464]NHYK (heavy)(+3)	18.13	5	656.33	706.84	31.4	2.655
EAQLLVIENEVC[+57.021464]NHYK (heavy)(+3)	18.13	5	656.33	763.382	30.4	2.655
EAQLLVIENEVC[+57.021464]NHYK (heavy)(+3)	18.13	5	656.33	819.924	32.4	2.655
EAQLLVIENEVC[+57.021464]NHYK (heavy)(+3)	18.13	5	656.33	883.953	30.4	2.655
ISEATDGLSDFLK (heavy)(+2)	18.89	5	702.36	201.105	35.9	2.868
ISEATDGLSDFLK (heavy)(+2)	18.89	5	702.36	1003.52	40.1	2.868
ISEATDGLSDFLK (heavy)(+2)	18.89	5	702.36	1074.56	42.1	2.868
VMPAC[+57.021464]LPSPDYMVTAR(+2)	19.13	5	904.43	672.321	47.5	2.868
VMPAC[+57.021464]LPSPDYMVTAR(+2)	19.13	5	904.43	789.376	45.5	2.868
VMPAC[+57.021464]LPSPDYMVTAR(+2)	19.13	5	904.43	1136.54	54.5	2.868
VMPAC[+57.021464]LPSPDYMVTAR(+2)	19.13	5	904.43	1249.62	54.5	2.868
VMPAC[+57.021464]LPSPDYMVTAR(+2)	19.13	5	904.43	1577.75	52.5	2.868
VMPAC[+57.021464]LPSPDYMVTAR (heavy)(+2)	19.13	5	909.434	672.321	47.5	2.868
VMPAC[+57.021464]LPSPDYMVTAR (heavy)(+2)	19.13	5	909.434	794.38	45.5	2.868
VMPAC[+57.021464]LPSPDYMVTAR (heavy)(+2)	19.13	5	909.434	1146.55	54.5	2.868
VMPAC[+57.021464]LPSPDYMVTAR (heavy)(+2)	19.13	5	909.434	1259.63	54.5	2.868
VMPAC[+57.021464]LPSPDYMVTAR (heavy)(+2)	19.13	5	909.434	1587.75	52.5	2.868
TELFSSSC[+57.021464]PGGIMLNETGQGYQR(+3)	19.62	5	844.721	708.342	45.3	3.682
TELFSSSC[+57.021464]PGGIMLNETGQGYQR(+3)	19.62	5	844.721	809.39	43.3	3.682
TELFSSSC[+57.021464]PGGIMLNETGQGYQR(+3)	19.62	5	844.721	810.894	37.3	3.682
TELFSSSC[+57.021464]PGGIMLNETGQGYQR(+3)	19.62	5	844.721	938.433	46.3	3.682
TELFSSSC[+57.021464]PGGIMLNETGQGYQR(+3)	19.62	5	844.721	1052.48	46.3	3.682
TELFSSSC[+57.021464]PGGIMLNETGQGYQR (heavy)(+3)	19.62	5	848.057	718.351	45.3	3.682
TELFSSSC[+57.021464]PGGIMLNETGQGYQR (heavy)(+3)	19.62	5	848.057	815.898	37.3	3.682
TELFSSSC[+57.021464]PGGIMLNETGQGYQR (heavy)(+3)	19.62	5	848.057	819.398	43.3	3.682
TELFSSSC[+57.021464]PGGIMLNETGQGYQR (heavy)(+3)	19.62	5	848.057	948.441	46.3	3.682
TELFSSSC[+57.021464]PGGIMLNETGQGYQR (heavy)(+3)	19.62	5	848.057	1062.48	46.3	3.682
QGLLPVLESFK(+2)	22.37	5	615.858	299.171	35.5	6.673
QGLLPVLESFK(+2)	22.37	5	615.858	410.234	30.5	6.673
QGLLPVLESFK(+2)	22.37	5	615.858	412.255	29.5	6.673
QGLLPVLESFK(+2)	22.37	5	615.858	819.461	33.5	6.673
QGLLPVLESFK(+2)	22.37	5	615.858	932.545	32.5	6.673
QGLLPVLESFK (heavy)(+2)	22.37	5	619.865	299.171	35.5	6.673
QGLLPVLESFK (heavy)(+2)	22.37	5	619.865	412.255	29.5	6.673
QGLLPVLESFK (heavy)(+2)	22.37	5	619.865	414.241	30.5	6.673
QGLLPVLESFK (heavy)(+2)	22.37	5	619.865	827.475	33.5	6.673
QGLLPVLESFK (heavy)(+2)	22.37	5	619.865	940.559	32.5	6.673
SWFEPLVEDMQR(+2)	23.28	5	768.861	421.187	44.6	7.348
SWFEPLVEDMQR(+2)	23.28	5	768.861	494.25	43.6	7.348
SWFEPLVEDMQR(+2)	23.28	5	768.861	550.23	35.6	7.348
SWFEPLVEDMQR(+2)	23.28	5	768.861	987.493	42.6	7.348
SWFEPLVEDMQR(+2)	23.28	5	768.861	1263.6	42.6	7.348
SWFEPLVEDMQR (heavy)(+2)	23.28	5	773.865	421.187	44.6	7.348
SWFEPLVEDMQR (heavy)(+2)	23.28	5	773.865	499.254	43.6	7.348
SWFEPLVEDMQR (heavy)(+2)	23.28	5	773.865	550.23	35.6	7.348
SWFEPLVEDMQR (heavy)(+2)	23.28	5	773.865	997.501	42.6	7.348
SWFEPLVEDMQR (heavy)(+2)	23.28	5	773.865	1273.61	42.6	7.348
LFLEPTQADIALLK(+2)	23.68	5	786.455	374.244	46.7	7.348
LFLEPTQADIALLK(+2)	23.68	5	786.455	503.286	37.7	7.348
LFLEPTQADIALLK(+2)	23.68	5	786.455	1069.63	42.7	7.348
LFLEPTQADIALLK(+2)	23.68	5	786.455	1198.67	41.7	7.348
LFLEPTQADIALLK (heavy)(+2)	23.68	5	790.462	374.244	46.7	7.348
LFLEPTQADIALLK (heavy)(+2)	23.68	5	790.462	503.286	37.7	7.348
LFLEPTQADIALLK (heavy)(+2)	23.68	5	790.462	1077.64	42.7	7.348
LFLEPTQADIALLK (heavy)(+2)	23.68	5	790.462	1206.68	41.7	7.348
VSFLSALEEYTK(+2)	24.21	5	693.861	334.176	38.6	7.348
VSFLSALEEYTK(+2)	24.21	5	693.861	782.393	36.6	7.348
VSFLSALEEYTK(+2)	24.21	5	693.861	853.43	37.6	7.348
VSFLSALEEYTK(+2)	24.21	5	693.861	940.462	40.6	7.348
VSFLSALEEYTK(+2)	24.21	5	693.861	1053.55	38.6	7.348
VSFLSALEEYTK (heavy)(+2)	24.21	5	697.868	334.176	38.6	7.348
VSFLSALEEYTK (heavy)(+2)	24.21	5	697.868	790.407	36.6	7.348
VSFLSALEEYTK (heavy)(+2)	24.21	5	697.868	861.444	37.6	7.348
VSFLSALEEYTK (heavy)(+2)	24.21	5	697.868	948.476	40.6	7.348
VSFLSALEEYTK (heavy)(+2)	24.21	5	697.868	1061.56	38.6	7.348
IEGNLIFDPNNYLPK(+2)	24.26	5	873.956	414.198	52.5	7.348
IEGNLIFDPNNYLPK(+2)	24.26	5	873.956	527.282	52.5	7.348
IEGNLIFDPNNYLPK(+2)	24.26	5	873.956	845.452	51.5	7.348
IEGNLIFDPNNYLPK(+2)	24.26	5	873.956	1107.55	49.5	7.348
IEGNLIFDPNNYLPK(+2)	24.26	5	873.956	1220.63	47.5	7.348
IEGNLIFDPNNYLPK (heavy)(+2)	24.26	5	877.963	414.198	52.5	7.348
IEGNLIFDPNNYLPK (heavy)(+2)	24.26	5	877.963	527.282	52.5	7.348
IEGNLIFDPNNYLPK (heavy)(+2)	24.26	5	877.963	853.466	51.5	7.348
IEGNLIFDPNNYLPK (heavy)(+2)	24.26	5	877.963	1115.56	49.5	7.348
IEGNLIFDPNNYLPK (heavy)(+2)	24.26	5	877.963	1228.65	47.5	7.348
EPC[+57.021464]VESLVSQYFQTVTDYGK(+3)	29.58	5	784.035	583.272	40.8	16.593
EPC[+57.021464]VESLVSQYFQTVTDYGK(+3)	29.58	5	784.035	911.447	39.8	16.593
EPC[+57.021464]VESLVSQYFQTVTDYGK(+3)	29.58	5	784.035	1058.52	38.8	16.593
EPC[+57.021464]VESLVSQYFQTVTDYGK(+3)	29.58	5	784.035	1062.5	38.8	16.593
EPC[+57.021464]VESLVSQYFQTVTDYGK (heavy)(+3)	29.58	5	786.706	591.286	40.8	16.593
EPC[+57.021464]VESLVSQYFQTVTDYGK (heavy)(+3)	29.58	5	786.706	919.461	39.8	16.593
EPC[+57.021464]VESLVSQYFQTVTDYGK (heavy)(+3)	29.58	5	786.706	1066.51	38.8	16.593
EPC[+57.021464]VESLVSQYFQTVTDYGK (heavy)(+3)	29.58	5	786.706	1066.53	38.8	16.593
QLEEFLNQSSPFYFWMNGDR(+3)	29.86	5	836.714	592.251	45.8	16.593
QLEEFLNQSSPFYFWMNGDR(+3)	29.86	5	836.714	778.33	45.8	16.593
QLEEFLNQSSPFYFWMNGDR(+3)	29.86	5	836.714	925.398	45.8	16.593
QLEEFLNQSSPFYFWMNGDR(+3)	29.86	5	836.714	1176.55	35.8	16.593
QLEEFLNQSSPFYFWMNGDR(+3)	29.86	5	836.714	1235.53	45.8	16.593
QLEEFLNQSSPFYFWMNGDR (heavy)(+3)	29.86	5	840.05	602.259	45.8	16.593
QLEEFLNQSSPFYFWMNGDR (heavy)(+3)	29.86	5	840.05	788.338	45.8	16.593
QLEEFLNQSSPFYFWMNGDR (heavy)(+3)	29.86	5	840.05	935.407	45.8	16.593
QLEEFLNQSSPFYFWMNGDR (heavy)(+3)	29.86	5	840.05	1176.55	35.8	16.593
QLEEFLNQSSPFYFWMNGDR (heavy)(+3)	29.86	5	840.05	1245.54	45.8	16.593
NVSVEALASALQLLAR(+2)	30.43	5	827.977	784.504	39.4	16.593
NVSVEALASALQLLAR(+2)	30.43	5	827.977	871.536	39.4	16.593
NVSVEALASALQLLAR(+2)	30.43	5	827.977	942.573	49.4	16.593
NVSVEALASALQLLAR(+2)	30.43	5	827.977	1055.66	49.4	16.593
NVSVEALASALQLLAR(+2)	30.43	5	827.977	1255.74	48.4	16.593
NVSVEALASALQLLAR (heavy)(+2)	30.43	5	832.982	794.512	39.4	16.593
NVSVEALASALQLLAR (heavy)(+2)	30.43	5	832.982	881.544	39.4	16.593
NVSVEALASALQLLAR (heavy)(+2)	30.43	5	832.982	952.581	49.4	16.593
NVSVEALASALQLLAR (heavy)(+2)	30.43	5	832.982	1065.67	49.4	16.593
NVSVEALASALQLLAR (heavy)(+2)	30.43	5	832.982	1265.75	48.4	16.593
