# Supplementary material for: Targeted proteomics using stable isotope labeled protein fragments enables precise and robust determination of total apolipoprotein(a) in human plasma
Source: PLoS One. 2023 Feb 15;18(2):e0281772. doi: 10.1371/journal.pone.0281772 (PMC9931122; doi:10.1371/journal.pone.0281772)
Supplement: S5 Table — (XLSX) [file pone.0281772.s005.xlsx]

## Sheet: Sheet1
Supplementary Table 5 - Prototypic peptides from the plasminogen domain of apolipoprotein(a).
Sequence (aa)
VILGAHQEVNLESHVQEIEVSR
LFLEPTQADIALLK
VMPACLPSPDYMVTAR
TECYITGWGETQGTFGTGLLK
EAQLLVIENEVCNHYK
YICAEHLAR
GTDSCQGDSGGPLVCFEK
